# Supplementary material for: Loop 7 of E2 Enzymes: An Ancestral Conserved Functional Motif Involved in the E2-Mediated Steps of the Ubiquitination Cascade
Source: PLoS One. 2012 Jul 18;7(7):e40786. doi: 10.1371/journal.pone.0040786 (PMC3399832; doi:10.1371/journal.pone.0040786)
Supplement: Table S1 — Sequences of E2 enzymes belonging to family 3 and their division in sub-families R, R1, R2, G1, G2 and #, along with the corresponding entries in the UNIPROT and NCBI databases. (XLS) [file pone.0040786.s002.xls]

## Sheet: Sheet1
	Table S1.	Sequences of E2 enzymes belonging to family 3 and their division in sub-families R, R1, R2, G1, G2 and #, along with the corresponding entries in the uniprot and NCBI databases.
				R1		R2		R		G1		G2		#
	Homo sapiens	Hs	uomo	Hs_Ube2R1	P49427	Hs_Ube2R2	Q712K3			Hs_Ube2G1	P62253	Hs_Ube2G2	P60604
	Mus musculus	Mm	topo	Mm_Ube2R1	Q8CFI2	Mm_Ube2R2	Q6ZWZ2			Mm_Ube2G1	P62254	Mm_Ube2G2	P60605
	Rattus norvegicus	Rn	topo	Rn_R1	NP_001013121.2	Rn_R2	NP_001121045.1			Rn_Ube2G1	P62255	Rn_G2	NP_001099850.1
	Monodelphis domestica	Md	topo	Md_R1	XP_001365730.1	Md_R2	XP_001365301.1			Md_G1	XP_001365123.1	Md_G2	XP_001363690.1
	Gallus gallus	Gg	gallo	Gg_R1	XP_423237.2	Gg_R2	NP_001026582.1			Gg_G1	NP_001074352.1	Gg_G2	XP_422648.1
	Xenopus laevis	Xl	rana	Xl_R1	NP_001079611.1	Xl_R2	NP_001090167.1			Xl_G1	NP_001080806.1	Xl_G2	NP_001086525.1
	Xenopus tropicalis	Xt	rana	Xt_R1	NP_001004793.1	Xt_R2	NP_001072702.1			Xt_G1	NP_989051.1	Xt_G2	NP_001017198.1
	Danio rerio	Dr	zebrafish			Dr_R2	NP_001002600.1			Dr_G1_1&2	NP_998695.1+NP_956157.1	Dr_G2	NP_001017767.1
	Tetraodon nigroviridis	Tn	pesce			Tn_R2	CAG01405.1			Tn_G1_1&2	CAF98540.1+CAG02475.1	Tn_G2	CAF90188.1
	Nasonia vitripennis	Nv	formica con ali					Nv_R	XP_001600179.1	Nv_G1	XP_001607385.1	Nv_G2	NP_001154931.1
	Drosophila melanogaster	Dm	mosca					Dm_CG7656	Q9VUR4	Dm_CG40045+Dm_CG9602	Q8SYG3+Q9VFR8	Dm_G2	NP_524684.2
	Drosophila pseudoobscura	Dp	mosca							Dp_G1	XP_001358420.1	Dp_G2	XP_001354512.2
	Aedes aegypti	Aa	zanzara					Aa_R	XP_001653472.1	Aa_G1	XP_001654923.1	Aa_G2	XP_001652937.1
	Tribolium castaneum	Tc	coleottero					Tc_R	XP_969560.1	Tc_G1	XP_971032.1	Tc_G2	XP_973689.1
	Caenorhabditis elegans	Ce	verme					Ce_Ubc3	Q95XN7	Ce_Ubc7	P34477	Ce_Ubc14	Q9U1Q1
	Caenorhabditis briggsae	Cb	verme					Cb_R	XP_002638923.1	Cb_G1	XP_002641703.1	Cb_G2	XP_002646151.1
	Culex pipiens quinquefasciatus	Cp	zanzara					Cp_R	XP_001843054.1			Cp_G2	XP_001868916.1
	Apis mellifera	Am	ape					Am_R	XP_394314.2			Am_G2	XP_625157.1
	Saccharomyces pombe	Sp	lievito							Sp_Ubc15	Q9Y818	Sp_Ubc3	O00102
	Saccharomyces cerevisiae	Sc	lievito					Sc_Ubc3	P14682			Sc_Ubc7	Q02159
	Candida glabrata	Cg	lievito					Cg_R	XP_445888.1			Cg_G2	XP_449677.1
	Vanderwaltozyma polyspora	Vp	lievito					Vp_R	XP_001644886.1			Vp_G2	XP_001644663.1
	Ashbya gossypii	Asg	lievito					Asg_R	NP_986464.1			Asg_G2	NP_983005.1
	Pichia guilliermondii	Pg	lievito					Pg_R	XP_001482063.1			Pg_G2	XP_001485923.1
	Debaryomyces hansenii	Dh	lievito					Dh_R	XP_457821.2			Dh_G2	XP_456449.1
	Pichia stipitis	Ps	lievito					Ps_R	XP_001385598.1			Ps_G2	XP_001383523.2
	Candida albicans	Ca	lievito					Ca_R	XP_721367.1			Ca_G2	XP_716463.1
	Lodderomyces elongisporus	Le	lievito					Le_R	XP_001523724.1			Le_G2	XP_001523520.1
	Oryza sativa	Os	riso											Os_Ubc_#1&2	Q943L1
	Zea mays	Zm	mais											Zm_Ubc_#1&2	O24560+O22656
	Triticum aestivum	Ta	farina											Ta_Ubc7_#	P25868
	Vitis vinifera	Vv	uva											Vv_#1&2	XP_002263503.1+XP_002284116.1
	Arachis hypogaea	Ah	arachide											Ah_#	ABI84264.1
	Arabidopsis thaliana	At	pianta											At_Ubc7_#+At_Ubc13_#+At_Ubc14_#	Q42540+Q42541+P42747
	Solanum tuberosum	St	patata											St_#	ABB55390.1
	Populus trichocarpa	Pt	pianta											Pt_#	XP_002315226.1
	Physcomitrella patens	Pp	pianta											Pp_#1&2	XP_001774039.1+XP_001765357.1
	Picea sitchensis	Psi	pino											Psi_#1&2	ABK22683.1+ABK24152.1
	Chlamydomonas reinhardtii	Cr	alga											Cr_#	XP_001694100.1
	Ostreococcus lucimarinus	Ol	fitoplancton											Ol_#	XP_001417359.1
	40 ORGANISMI			7		9		17		20		28		19		100
																SEQUENZE	DI CUI 44 XP
	Salmo salar	Ssa	salmone	Ssa_R1	NP_001133587.1	Ssa_R2	NP_001133409.1			Ssa_G1	NP_001133097.1
	Bombyx mori	Bxm	bruco							Bxm_G1
	Anopheles gambiae	Ag	zanzara					Ag_R
	Bos taurus	Bt	toro									Bt_G2
	Ornithorhynchus anatinus	Oa	ornitorinco	Oa_R1
	Oryctolagus cuniculus	Oc	coniglio			Oc_R2
	Yarrowia lipolytica	Yl	lievito					Yl_R
	Macaca fascicularis	Mf	scimmia							Mf_G1
	Equus caballus	Eca	cavallo							Eca_G1
	Artemia franciscana	Afr	crostaceo							Afr_G1
	Malassezia globosa	Mg	fungo							Mg_G1
	Ustilago maydis	Um	fungo							Um_G1
	Acyrthosiphon pisum	Ap	insetto							Ap_G1
	Podospora anserina	Pa	fungo									Pa_G2
	Gibberella zeae	Gz	fungo									Gz_G2
	Magnaporthe grisea	Mgr	fungo									Mgr_G2
	Chaetomium globosum	Chg	fungo									Chg_G2
	Brugia malayi	Bm	nematode									Bm_G2
	Lycosa singoriensis	Ls	ragno					Ls_R	ABX75517.1
	Marsupenaeus japonicus	Mj	gamberetto					Mj_R	ACA09717.1
	Kluyveromyces lactis	Kl	lievito					Kl_R	XP_453472.1			Kl_G2	XP_454298.1
